# Supplementary material for: In-Vitro Subtype-Specific Modulation of HIV-1 Trans-Activator of Transcription (Tat) on RNAi Silencing Suppressor Activity and Cell Death
Source: Viruses. 2019 Oct 23;11(11):976. doi: 10.3390/v11110976 (PMC6893708; doi:10.3390/v11110976)
Supplement: Supplementary file 1 [file viruses-11-00976-s001.zip]

Archive with 11 entries (10 files):
- S1.pdf
- __MACOSX/
- __MACOSX/._S1.pdf
- S2.pdf
- __MACOSX/._S2.pdf
- S3.tiff
- __MACOSX/._S3.tiff
- S4.pdf
- __MACOSX/._S4.pdf
- S5.pdf
- __MACOSX/._S5.pdf
